# Supplementary material for: Orexin neurons play contrasting roles in itch and pain neural processing via projecting to the periaqueductal gray
Source: Commun Biol. 2024 Mar 8;7:290. doi: 10.1038/s42003-024-05997-x (PMC10923787; doi:10.1038/s42003-024-05997-x)
Supplement: Supplementary file 4 — Supplementary Data 1 [file 42003_2024_5997_MOESM4_ESM.xlsx]

## Sheet: Fig.1B
	Source data for Figure 1B
	The individual value of the co-expression of AAV-TRE-ArchT-mCherry with orexin in LH of ORX-tTA mice utilized in the experiments of Figures 1.
		No.1	No.2	No.3	No.4	No.5	No.6	No.7	Mean	SEM
	ORX +/mCherry+ (%)	92.647	91.2104	92.1785	93.3373	93.2169	89.1099	91.0334	91.8191	0.56486
	ORX -/mCherry+ (%)	7.35303	8.78961	7.82148	6.66266	6.78312	10.8901	8.96661	8.18094	0.56486

## Sheet: Fig.1C
	Source data for Figure 1C
	Scratching bouts in every 5 minutes and 30 minutes total
				0-5 min	6-10 min	11-15 min	16-20 min	21-25 min	26-30 min	Total		Paired t-test
		ArchT-Light OFF	No.1	0	0	0	0	0	0	0			Summary	P Value
			No.2	0	0	0	0	0	2	2		ArchT-Light OFF vs. ArchT-Light ON	ns	0.474
			No.3	0	0	0	0	0	0	0
			No.4	1	0	1	0	1	0	3
			Mean	0.25	0	0.25	0	0.25	0.5	1.25
			S.E.M	0.25	0	0.25	0	0.25	0.5	0.75
				0-5 min	6-10 min	11-15 min	16-20 min	21-25 min	26-30 min	Total
		ArchT-Light ON	No.1	0	0	1	0	0	0	1
			No.2	0	0	0	0	0	0	0
			No.3	1	0	0	0	0	3	4
			No.4	0	4	0	0	0	0	4
			Mean	0.25	1	0.25	0	0	0.75	2.25
			S.E.M	0.25	1	0.25	0	0	0.75	1.03078
	Wipes in every 3 minutes and 15 minutes total
				0-3min	4-6min	7-9min	10-12min	13-15min	Total			Paired t-test
		ArchT-Light OFF	No.1	3	0	0	0	0	3				Summary	P Value
			No.2	0	3	1	0	0	4			ArchT-Light OFF vs. ArchT-Light ON	ns	0.5943
			No.3	0	1	0	1	0	2
			No.4	1	0	0	0	0	1
			Mean	1	1	0.25	0.25	0	2.5
			S.E.M	0.707107	0.707107	0.25	0.25	0	0.645497
				0-3min	4-6min	7-9min	10-12min	13-15min	Total
		ArchT-Light ON	No.1	0	0	0	0	0	0
			No.2	0	3	0	0	1	4
			No.3	5	0	1	0	1	7
			No.4	0	0	2	0	1	3
			Mean	1.25	0.75	0.75	0	0.75	3.5
			S.E.M	1.25	0.75	0.478714	0	0.25	1.44338

## Sheet: Fig.1E, F
	Source data for Figure 1E, F
	Scratching bouts in every 5 minutes and 30 minutes total
			0-5 min	6-10 min	11-15 min	16-20 min	21-25 min	26-30 min	Total
	mCherry-Light OFF	No.1	22	8	7	9	2	4	52		Tukey's multiple comparisons test
		No.2	10	16	8	6	4	2	46			Summary	Adjusted P Value
		No.3	29	0	15	18	0	0	62		mCherry :Light OFF vs. mCherry :Light ON	ns	0.9831
		No.4	3	18	27	6	9	14	77		mCherry :Light OFF vs. ArchT:Light OFF	ns	0.1606
		No.5	22	9	6	4	25	15	81		mCherry :Light OFF vs. ArchT:Light ON	*	0.0344
		No.6	13	0	9	10	12	15	59		mCherry :Light ON vs. ArchT:Light OFF	ns	0.2996
		Mean	16.5	8.5	12	8.83333	8.66667	8.33333	62.8333		mCherry :Light ON vs. ArchT:Light ON	*	0.0149
		S.E.M	3.88802	3.11716	3.26599	2.03988	3.73869	2.8829	5.61793		ArchT:Light OFF vs. ArchT:Light ON	***	0.0001
			0-5 min	6-10 min	11-15 min	16-20 min	21-25 min	26-30 min	Total
	mCherry-Light ON	No.1	17	0	23	19	3	11	73
		No.2	21	1	19	3	3	1	48
		No.3	23	15	1	3	0	13	55
		No.4	6	20	9	36	10	5	86
		No.5	21	0	13	24	6	19	83
		No.6	34	0	11	9	0	0	54
		Mean	20.3333	6	12.6667	15.6667	3.66667	8.16667	66.5
		S.E.M	3.70285	3.69685	3.15876	5.35205	1.56347	3.03773	6.64705
			0-5 min	6-10 min	11-15 min	16-20 min	21-25 min	26-30 min	Total
	ArchT-Light OFF	No.1	7	0	8	43	33	6	97
		No.2	22	2	7	2	1	2	36
		No.3	14	20	15	27	9	1	86
		No.4	16	16	59	7	0	8	106
		No.5	15	24	16	7	9	0	71
		No.6	13	37	21	3	11	2	87
		No.7	23	4	30	10	7	31	105
		Mean	15.7143	14.7143	22.2857	14.1429	10	7.14286	84
		S.E.M	2.06691	5.13028	6.79536	5.75048	4.14614	4.1198	9.23245
			0-5 min	6-10 min	11-15 min	16-20 min	21-25 min	26-30 min	Total
	ArchT-Light ON	No.1	7	0	6	6	5	3	27
		No.2	0	9	24	0	1	16	50
		No.3	9	2	1	5	1	5	23
		No.4	9	0	3	9	14	3	38
		No.5	8	0	0	5	4	0	17
		No.6	5	18	8	9	1	0	41
		No.7	12	11	4	7	3	6	43
		Mean	7.14286	5.71429	6.57143	5.85714	4.14286	4.71429	34.1429
		S.E.M	1.43806	2.67897	3.08496	1.1635	1.75158	2.06691	4.52732

## Sheet: Fig.1H, I
	Source data for Figure 1H, I
	Wipes in every 3 minutes and 15 minutes total
			0-3min	4-6min	7-9min	10-12min	13-15min	Total		Tukey's multiple comparisons test
	mCherry-Light OFF	No.1	43	8	11	0	0	62			Summary	Adjusted P Value
		No.2	4	1	14	5	0	24		mCherry :Light OFF vs. mCherry :Light ON	ns	0.9932
		No.3	8	0	0	1	5	14		mCherry :Light OFF vs. ArchT:Light OFF	ns	0.9979
		No.4	0	0	0	0	0	0		mCherry :Light OFF vs. ArchT:Light ON	**	0.0088
		No.5	32	12	8	17	0	69		mCherry :Light ON vs. ArchT:Light OFF	ns	0.9663
		No.6	14	0	0	0	0	14		mCherry :Light ON vs. ArchT:Light ON	*	0.0119
		Mean	16.8333	3.5	5.5	3.83333	0.833333	30.5		ArchT:Light OFF vs. ArchT:Light ON	**	0.0045
		S.E.M	6.94942	2.12525	2.57876	2.74975	0.833333	11.5347
			0-3min	4-6min	7-9min	10-12min	13-15min	Total
	mCherry-Light ON	No.1	16	1	1	0	0	18
		No.2	1	1	0	0	0	2
		No.3	44	9	13	1	2	69
		No.4	50	0	11	5	0	66
		No.5	23	14	29	0	0	66
		No.6	10	1	0	0	0	11
		No.7	15	0	0	0	0	15
		Mean	22.7143	3.71429	7.71429	0.857143	0.285714	35.2857
		S.E.M	6.78835	2.08982	4.12723	0.704698	0.285714	11.3719
			0-3min	4-6min	7-9min	10-12min	13-15min	Total
	ArchT-Light OFF	No.1	10	35	4	1	2	52
		No.2	8	9	0	0	0	17
		No.3	5	0	0	0	0	5
		No.4	1	0	0	0	0	1
		No.5	3	0	0	1	0	4
		No.6	64	3	6	0	3	76
		No.7	23	5	0	3	5	36
		Mean	16.2857	7.42857	1.42857	0.714286	1.42857	27.2857
		S.E.M	8.40554	4.76524	0.947607	0.42056	0.751416	10.7962
			0-3min	4-6min	7-9min	10-12min	13-15min	Total
	ArchT-Light ON	No.1	14	31	14	8	0	67
		No.2	19	73	26	1	0	119
		No.3	53	30	3	0	0	86
		No.4	52	10	1	0	0	63
		No.5	149	4	15	0	0	168
		Mean	57.4	29.6	11.8	1.8	0	100.6
		S.E.M	24.287	12.0938	4.53211	1.56205	0	19.5412

## Sheet: Fig.2B
	Source data for Figure 2B
	The individual value of the co-expression of AAV-TRE-ChR2-mCherry with orexin in LH of ORX-tTA mice utilized in the experiments of Figures 2B.
		No.1	No.2	No.3	No.4	No.5	No.6	No.7	No.8	No.9	No.10	Mean	SEM
	ORX +/mCherry+ (%)	94.6419	90.2525	95.6945	94.7857	90.9613	91.3237	91.158	88.0132	90.5547	91.3259	91.8712	0.759829
	ORX -/mCherry+ (%)	5.35806	9.74746	4.30546	5.21425	9.03875	8.67632	8.842	11.9868	9.44527	8.67412	8.12885	0.759829

## Sheet: Fig.2C
	Source data for Figure 2C
	Scratching bouts in every 5 minutes and 30 minutes total
				0-5 min	6-10 min	11-15 min	16-20 min	21-25 min	26-30 min	Total		Paired t-test
		ChR2-Light OFF	No.1	0	0	0	0	0	0	0			Summary	P Value
			No.2	2	0	1	2	0	1	6		CrR2-Light OFF vs. ChR2-Light ON	ns	0.8273
			No.3	0	0	0	0	0	0	0
			No.4	2	0	1	0	0	0	3
			Mean	1	0	0.5	0.5	0	0.25	2.25
			S.E.M	0.57735	0	0.288675	0.5	0	0.25	1.43614
				0-5 min	6-10 min	11-15 min	16-20 min	21-25 min	26-30 min	Total
		ChR2-Light ON	No.1	0	1	1	2	0	0	4
			No.2	0	0	0	0	0	1	1
			No.3	1	0	0	0	1	0	2
			No.4	0	0	0	0	0	0	0
			Mean	0.25	0.25	0.25	0.5	0.25	0.25	1.75
			S.E.M	0.25	0.25	0.25	0.5	0.25	0.25	0.853913
	Wipes in every 3 minutes and 15 minutes total
				0-3min	4-6min	7-9min	10-12min	13-15min	Total			Paired t-test
		ChR2-Light OFF	No.1	0	0	0	0	2	2				Summary	P Value
			No.2	1	0	0	0	0	1			CrR2-Light OFF vs. ChR2-Light ON	ns	0.2126
			No.3	0	0	0	0	0	0
			No.4	0	1	1	0	0	2
			Mean	0.25	0.25	0.25	0	0.5	1.25
			S.E.M	0.25	0.25	0.25	0	0.5	0.478714
				0-3min	4-6min	7-9min	10-12min	13-15min	Total
		ChR2-Light ON	No.1	2	0	0	0	3	5
			No.2	1	2	1	1	0	5
			No.3	1	0	0	0	0	1
			No.4	0	1	0	0	0	1
			Mean	1	0.75	0.25	0.25	0.75	3
			S.E.M	0.408248	0.478714	0.25	0.25	0.75	1.1547

## Sheet: Fig.2D, E
	Source data for Figure 2D, E
	Scratching bouts in every 5 minutes and 30 minutes total
			0-5 min	6-10 min	11-15 min	16-20 min	21-25 min	26-30 min	Total		Tukey's multiple comparisons test
	mCherry-Light OFF	No.1	4	2	6	1	12	16	41			Summary	Adjusted P Value
		No.2	19	18	10	3	6	0	56		mCherry:Light OFF vs. mCherry:Light ON	ns	0.9977
		No.3	0	0	0	7	1	21	29		mCherry:Light OFF vs. ChR2:Light OFF	ns	0.997
		No.4	8	11	25	10	9	2	65		mCherry:Light OFF vs. ChR2:Light ON	ns	0.905
		No.5	5	8	19	21	18	9	80		mCherry:Light ON vs. ChR2:Light OFF	ns	>0.9999
		No.6	4	0	23	0	5	63	95		mCherry:Light ON vs. ChR2:Light ON	ns	0.8239
		No.7	30	9	11	67	6	11	134		ChR2:Light OFF vs. ChR2:Light ON	ns	0.804
		Mean	10	6.85714	13.4286	15.5714	8.14286	17.4286	71.4286
		S.E.M	4.02965	2.5112	3.48368	8.98638	2.08656	8.08543	13.4073
			0-5 min	6-10 min	11-15 min	16-20 min	21-25 min	26-30 min	Total
	mCherry-Light ON	No.1	4	4	19	13	11	5	56
		No.2	11	6	37	5	8	20	87
		No.3	2	3	8	12	10	19	54
		No.4	29	1	34	26	13	1	104
		No.5	11	4	23	0	2	0	40
		No.6	2	5	19	0	51	0	77
		No.7	20	4	1	48	2	29	104
		Mean	11.2857	3.85714	20.1429	14.8571	13.8571	10.5714	74.5714
		S.E.M	3.82793	0.594762	4.88159	6.49699	6.39728	4.48732	9.58137
			0-5 min	6-10 min	11-15 min	16-20 min	21-25 min	26-30 min	Total
	ChR2-Light OFF	No.1	23	0	0	17	23	8	71
		No.2	27	7	24	19	10	19	106
		No.3	2	6	0	12	6	3	29
		No.4	11	0	28	7	2	4	52
		No.5	18	13	6	7	21	7	72
		No.6	4	44	32	41	13	14	148
		No.7	6	5	22	1	2	25	61
		No.8	13	21	18	4	1	2	59
		Mean	13	12	16.25	13.5	9.75	10.25	74.75
		S.E.M	3.20713	5.18239	4.46314	4.49603	3.05748	2.93835	12.9639
			0-5 min	6-10 min	11-15 min	16-20 min	21-25 min	26-30 min	Total
	ChR2-Light ON	No.1	15	0	10	1	5	3	34
		No.2	6	8	18	21	16	7	76
		No.3	5	1	19	4	4	2	35
		No.4	2	12	15	2	1	20	52
		No.5	22	4	46	6	0	27	105
		No.6	6	14	14	21	16	4	75
		No.7	4	3	8	11	11	6	43
		Mean	8.57143	6	18.5714	9.42857	7.57143	9.85714	60
		S.E.M	2.72429	2.05866	4.81	3.22828	2.55284	3.66079	9.95227

## Sheet: Fig.2F, G
	Source data for Figure 2F, G
	Wipes in every 3 minutes and 15 minutes total
			0-3min	4-6min	7-9min	10-12min	13-15min	Total		Tukey's multiple comparisons test
	mCherry-Light OFF	No.1	0	0	0	0	0	0			Summary	Adjusted P Value
		No.2	20	0	0	0	9	1		mCherry:Light OFF vs. mCherry:Light ON	ns	0.7126
		No.3	4	0	0	0	0	0		mCherry:Light OFF vs. ChR2:Light OFF	ns	0.7292
		No.4	42	5	3	0	18	0		mCherry:Light OFF vs. ChR2:Light ON	ns	0.5765
		No.5	6	0	0	3	0	2		mCherry:Light ON vs. ChR2:Light OFF	ns	>0.9999
		No.6	5	0	0	0	0	5		mCherry:Light ON vs. ChR2:Light ON	ns	0.9983
		No.7	40	5	0	0	0	45		ChR2:Light OFF vs. ChR2:Light ON	ns	0.9954
		No.8	20	0	1	0	0	21
		Mean	16.5	1.25	0.75	0.25	0.125	18.875
		S.E.M	5.8064	0.818317	0.61962	0.25	0.125	6.80451
			0-3min	4-6min	7-9min	10-12min	13-15min	Total
	mCherry-Light ON	No.1	26	8	2	0	1	37
		No.2	73	2	3	0	21	99
		No.3	44	0	0	0	0	44
		No.4	13	0	0	0	0	13
		No.5	3	1	0	0	0	4
		No.6	40	0	0	0	0	40
		No.7	3	0	0	0	0	3
		No.8	18	4	0	0	0	22
		Mean	27.5	1.875	0.625	0	2.75	32.75
		S.E.M	8.45366	1.00778	0.419928	0	2.61008	11.0223
			0-3min	4-6min	7-9min	10-12min	13-15min	Total
	ChR2-Light OFF	No.1	26	1	0	1	0	28
		No.2	3	0	0	0	0	3
		No.3	9	9	0	8	0	26
		No.4	62	3	1	1	0	67
		No.5	1	0	0	0	0	1
		No.6	30	2	0	1	0	33
		No.7	37	0	0	0	0	37
		No.8	8	5	4	0	1	18
		No.9	72	3	0	0	0	75
		Mean	27.5556	2.55556	0.555556	1.22222	0.111111	32
		S.E.M	8.57501	0.987577	0.444444	0.862454	0.111111	8.45741
			0-3min	4-6min	7-9min	10-12min	13-15min	Total
	ChR2-Light ON	No.1	39	5	0	24	1	69
		No.2	41	13	0	0	0	54
		No.3	16	0	0	0	0	16
		No.4	2	2	1	3	0	8
		No.5	20	3	1	5	3	32
		No.6	29	1	9	0	0	39
		No.7	11	0	0	0	2	13
		No.8	69	0	15	2	0	86
		No.9	10	5	1	0	0	16
		No.10	4	2	9	0	0	15
		Mean	24.1	3.1	3.6	3.4	0.6	34.8
		S.E.M	6.57681	1.25122	1.70098	2.35325	0.339935	8.48371

## Sheet: Fig.3B
	Source data for Figure 3B
	The individual value of the co-expression of AAV-TRE-ArchT-mCherry with orexin in LH of ORX-tTA mice utilized in the experiments of Figures 3.
		No.1	No.2	No.3	No.4	No.5	No.6	No.7	No.8	Mean	SEM
	ORX +/mCherry+ (%)	94.4803	96.1679	95.6691	97.847	95.7246	98.3976	97.3268	91.3	95.9	0.8
	ORX -/mCherry+ (%)	5.51972	3.83209	4.33095	2.15298	4.27535	1.60236	2.67315	8.7	4.1	0.8

## Sheet: Fig.3C
	Source data for Figure 3C
	Scratching bouts in every 5 minutes and 30 minutes total
				0-5 min	6-10 min	11-15 min	16-20 min	21-25 min	26-30 min	Total			Paired t-test
		ArchT-Light OFF	No.1	0	0	0	0	1	0	1				Summary	P Value
			No.2	0	1	1	0	0	0	2			ArchT-Light OFF vs. ArchT-Light ON	ns	>0.9999
			No.3	0	0	0	0	0	0	0
			No.4	0	0	0	0	0	0	0
			No.5	0	0	0	0	1	0	1
			Mean	0	0.2	0.2	0	0.4	0	0.8
			S.E.M	0	0.2	0.2	0	0.244949	0	0.374166
				0-5 min	6-10 min	11-15 min	16-20 min	21-25 min	26-30 min	Total
		ArchT-Light ON	No.1	0	0	0	0	1	1	2
			No.2	0	0	0	0	0	0	0
			No.3	0	0	0	0	0	0	0
			No.4	0	0	0	0	0	1	1
			No.5	1	0	0	0	0	0	1
			Mean	0.2	0	0	0	0.2	0.4	0.8
			S.E.M	0.2	0	0	0	0.2	0.244949	0.374166
	Wipes in every 3 minutes and 15 minutes total
				0-3min	4-6min	7-9min	10-12min	13-15min	Total				Paired t-test
		ArchT-Light OFF	No.1	0	0	0	0	0	0					Summary	P Value
			No.2	0	1	0	0	0	1				ArchT-Light OFF vs. ArchT-Light ON	ns	0.2943
			No.3	0	0	0	0	0	0
			No.4	1	0	0	0	0	1
			No.5	1	0	1	0	0	2
			Mean	0.4	0.2	0.2	0	0	0.8
			S.E.M	0.244949	0.2	0.2	0	0	0.374166
				0-3min	4-6min	7-9min	10-12min	13-15min	Total
		ArchT-Light ON	No.1	0	0	0	1	0	1
			No.2	0	0	0	0	1	1
			No.3	1	0	0	0	0	1
			No.4	0	0	0	0	0	0
			No.5	0	2	0	0	3	5
			Mean	0.2	0.4	0	0.2	0.8	1.6
			S.E.M	0.2	0.4	0	0.2	0.583095	0.87178

[truncated: 7 more sheets: Fig.3D, E, Fig.3F, G, Fig.4C, D, Fig.4E, Fig.S2C, Fig.S2D, Fig.S3B]
